# Supplementary material for: ATP hydrolysis by yeast Hsp104 determines protein aggregate dissolution and size in vivo
Source: Nat Commun. 2020 Oct 16;11:5226. doi: 10.1038/s41467-020-19104-1 (PMC7568574; doi:10.1038/s41467-020-19104-1)
Supplement: Supplementary file 4 — Source data [file 41467_2020_19104_MOESM4_ESM.xlsx]

## Sheet: Figure 1a
	Percentage of cells with 1 aggregate			Percentage of cells with 2 or more aggregates					p values	2% glucose
WT 2% glucose	3.71	4.9	2.14	0.7	0.15	0.22				1 aggregate	2 or more aggregates
WT 0.2% glucose	41.52	38.44	47.39	18.33	22.64	28.81			0.2% glucose	<0.001	<0.001
WT 0.2% glucose + ATP	6.2	5.85	8.94	0.15	0.61	0.47			0.2% glucose + ATP	0.673	0.386
WT 0.2% glucose + GTP	44.87	36.81	39.61	25.39	21.86	19.62			0.2% glucose + GTP	<0.001	<0.001
WT 0.2% glucose + ADP	38.85	45.82	43.11	22.89	27.75	20.73			0.2% glucose + ADP	<0.001	<0.001

## Sheet: Figure 1b
		Bin center	2% glucose	0.2% glucose	0.2% glucose, ATP	0.2% glucose, GTP	0.2% glucose, ADP
										p values
		200	94	0	149	11	7				2% glucose
		300	11	3	47	27	15			0.2% glucose	0.0006
		400	15	16	17	39	28			0.2% glucose + ATP	0.728
		500	7	37	5	44	36			0.2% glucose + GTP	0.0009
		600		44	6	56	44			0.2% glucose + ADP	0.0007
		700		55	0	63	58
		800		43		27	41
		900		36		16	29
		1000		27		17	19
		1100		17		11	15
		1200		13		8	11
		1300		3		7	8
		1400		1		4	5
		1500		1		0	3
		1600		1		0	1
		1700		0		0	0
		1800				0	0
		1900				0	0
		2000				0	0
		2100				0	0
		2200				0	0
		2300				0	0
		2400				0	0
		2500				0	0

## Sheet: Figure 1c
	Percentage of cells with 1 aggregate			Percentage of cells with 2 or more aggregates					p values	2% glucose
WT 2% glucose	4.42	2.87	3.34	0.96	0.37	0.11				1 aggregate	2 or more aggregates
WT 0.02% glucose	44.85	47.22	50.45	41.63	49.75	54.17			0.02% glucose	<0.001	<0.001
WT 0.02% glucose + ATP	9.38	6.91	3.4	1.66	0.91	2.17			0.02% glucose + ATP	0.461	0.177
WT 0.02% glucose + GTP	52.84	46.48	54.82	44.86	51.85	49.61			0.02% glucose + GTP	<0.001	<0.001
WT 0.02% glucose + ADP	48.61	45.92	50.18	47.16	44.97	49.13			0.02% glucose + ADP	<0.001	<0.001

## Sheet: Figure 1d
		Bin center	2% glucose	0.02% glucose	0.02% glucose, ATP	0.02% glucose, GTP	0.02% glucose, ADP
									p values
		200	102	0	101	7	9			2% glucose
		300	17	0	25	9	11		0.02% glucose	0.0009
		400	14	5	23	16	11		0.02% glucose + ATP	0.226
		500	3	7	12	22	19		0.02% glucose + GTP	0.0005
		600		11		26	23		0.02% glucose + ADP	0.0007
		700		17		28	54
		800		27		36	66
		900		28		44	75
		1000		23		58	67
		1100		28		41	33
		1200		89		29	17
		1300		69		19	11
		1400		56		15	10
		1500		29		11	7
		1600		26		1	3
		1700		11			2
		1800		9			2
		1900		3
		2000		1
		2100		2
		2200
		2300
		2400
		2500

## Sheet: Figure 2a
		Percentage of cells
		1 aggregate			2 or more aggregates
	2% glucose	4.29184	6.25	4.60251	94.8498	92.7083	94.5607
	0.2% glucose	4.43548	7.38007	4.54546	93.9516	91.5129	93.9394			p values	2% glucose
	0.02% glucose	39.823	40.8163	37.0629	58.8495	57.6531	60.8392				1 aggregate	2 or more aggregates
	0.2% glucose + ATP	5.872	8.173	4.482	92.771	90.362	88.172			0.2% glucose	0.268	0.492
	0.02% glucose + ATP	43.81	39.104	41.883	56.188	59.1876	62.817			0.02% glucose	<0.001	0.0058
										0.2% glucose + ATP	0.573	0.09573
										0.02% glucose + ATP	<0.001	0.00664

## Sheet: Figure 2b
		Percentage of cells
		1 aggregate			2 or more aggregates
	2% glucose	29.2576	27.1255	31.5018	8.73362	8.90688	7.32601			p values	2% glucose
	0.2% glucose	51.1182	58.0986	54.9451	30.6709	25.7042	30.4029				1 aggregate	2 or more aggregates
	0.02% glucose	58.1395	63.5593	58.7629	31.3953	28.3898	29.8969			0.2% glucose	0.00936	0.00442
	0.2% glucose + ATP	54.421	60.893	56.37	27.339	29.945	31.534			0.02% glucose	0.00641	0.003778
	0.02% glucose + ATP	64.13	60.94	57.445	32.657	35.112	27.045			0.2% glucose + ATP	0.00559	0.00869
										0.02% glucose + ATP	0.00952	0.00493

## Sheet: Figure 2c
		Bin center (nm)	2% glucose	0.2% glucose	0.02% glucose	0.2% glucose + ATP	0.02% glucose + ATP
		200	11	0	0	0	0
		300	11	6	0	6	3			p values
		400	22	6	4	4	4				2% glucose
		500	33	6	6	12	5			0.2% glucose	0.0255
		600	21	15	7	12	7			0.02% glucose	0.00845
		700	13	17	15	15	17			0.2% glucose + ATP	0.0196
		800	12	22	17	19	15			0.02% glucose + ATP	0.00573
		900	11	19	21	22	23
		1000	9	15	24	17	20
		1100	7	13	17	17	12
		1200	6	12	16	12	19
		1300	6	11	13	16	16
		1400	5	11	12	7	9
		1500	4	11	7	12	7
		1600	3	10	5	2	9
		1700	3	6	4	7	4
		1800	2	6	6	3	5
		1900	2	4	6	8	6
		2000	2	4	4	8	4
		2100	2	3	5	1	5
		2200	0	3	5	0	4
		2300	0	0	4	0	5
		2400	0	0	1	0	1
		2500	0	0	0	0	0

## Sheet: Figure 2d
		Bin center (nm)	2% glucose	0.2% glucose	0.02% glucose	0.2% glucose + ATP	0.02% glucose + ATP
		200	81	5	3	5	0
		300	56	12	6	12	8			p values
		400	34	14	12	16	13				2% glucose
		500	12	44	15	41	16			0.2% glucose	0.00354
		600	9	49	25	34	18			0.02% glucose	0.0006
		700	6	40	32	42	30			0.2% glucose + ATP	0.00641
		800	2	23	38	32	37			0.02% glucose + ATP	0.0009
		900	0	8	32	8	45
		1000	0	5	16	8	13
		1100	0	0	9	2	6
		1200	0	0	8	0	10
		1300	0	0	4	0	4
		1400	0	0	0	0	0
		1500	0	0	0	0	0
		1600	0	0	0	0	0
		1700	0	0	0	0	0
		1800	0	0	0	0	0
		1900	0	0	0	0	0
		2000	0	0	0	0	0
		2100	0	0	0	0	0
		2200	0	0	0	0	0
		2300	0	0	0	0	0
		2400	0	0	0	0	0
		2500	0	0	0	0	0

## Sheet: Figure 3a
	Time (min)	ATP (mM)			Median aggregate diameter (nm)
	0	10.5	9.87	10.98	128	120	100
	2	9.46	9.88	9.12	150	158	190
	4	8.47	8.22	7.74	286	291	308
	6	6.694	7.064	7.118	383	450	374
	8	5.597	4.967	4.722	529	659	613
	10	2.497	2.19	2.47	692	748	772
	12	2.64	2.44	2.29	738	783	758
	18	2.15	2.55	1.96	779	792	732
	24	2.48	2.51	2.46	772	793	806
	30	2.55845	2.07095	2.85	821	810	775
	40	0.44187	0.8526	0.63397	783	841	834
	60	0.5345	0.2353	0.376	894	827	852

## Sheet: Figure 3b 
	Time (min)	ATP (mM)			Median aggregate diameter (nm)
	0	0.385	0.269	0.442	884	851	858
	2	1.957	2.258	2.21	819	794	842
	4	2.377	2.691	2.747	755	782	739
	6	3.471	3.857	3.568	771	752	706
	8	4.581	5.277	5.682	558	642	622
	10	6.16	6.49	5.95	458	399	417
	12	6.38	6.55	6.79	313	349	337
	18	7.119	7.889	7.268	331	309	274
	24	8.841	8.568	9.118	299	321	304
	30	9.751	9.552	9.847	201	192	172
	40	10.1957	9.04673	9.6731	199	164	130
	60	9.857	10.275	10.642	100	120	110

[truncated: 63 more sheets: Figure 3d, Figure 3e, Figure 3f, Figure 3g, Figure 4a, Figure 4b, Figure 4c, Figure 4d, Figure 5a, Figure 5b, Figure 5c, Figure 5d, Figure 5e, Figure 6b, Figure 6c, Figure 6d, Figure 6e, Figure 6f, Figure 7b, Figure 7c …]
